# Supplementary material for: Electronic and Optoelectronic Monolayer WSe2 Devices via Transfer-Free Fabrication Method
Source: Nanomaterials (Basel). 2023 Apr 14;13(8):1368. doi: 10.3390/nano13081368 (PMC10145331; doi:10.3390/nano13081368)
Supplement: Supplementary file 1 [file nanomaterials-13-01368-s001.zip]

Archive with 1 entries (1 files):
- nanomaterials-2302302-supplementary.pdf
